# Supplementary material for: Occurrence and Genotypic Identification of Blastocystis spp. and Enterocytozoon bieneusi in Bamaxiang Pigs in Bama Yao Autonomous County of Guangxi Province, China
Source: Animals (Basel). 2024 Nov 20;14(22):3344. doi: 10.3390/ani14223344 (PMC11591291; doi:10.3390/ani14223344)
Supplement: Supplementary file 1 [file animals-14-03344-s001.zip]

Archive with 170 entries (166 files):
- Table S1. GenBank accession numbers of all SSU rRNA gene  reference sequences of Blastocystis spp. used for phylogenetic analysis(1).pdf
- Table S2. GenBank accession numbers of all ITS gene reference sequences of E. bieneusi used for phylogenetic analysis.pdf
- Table S3. Occurrence of Blastocystis spp. and E. bieneusi in Bamaxiang pigs in different farm groups 2024-11-9 YXG A1(1).pdf
- File S1. The raw sequences of the SSU rRNA gene of Blastocystis spp. used for phylogenetic analysis/
- File S1. The raw sequences of the SSU rRNA gene of Blastocystis spp. used for phylogenetic analysis/.sglock/
- File S1. The raw sequences of the SSU rRNA gene of Blastocystis spp. used for phylogenetic analysis/1-Suckling1-ST5_SSU-R.seq
- File S1. The raw sequences of the SSU rRNA gene of Blastocystis spp. used for phylogenetic analysis/10-Suckling10-ST5_[F1].seq
- File S1. The raw sequences of the SSU rRNA gene of Blastocystis spp. used for phylogenetic analysis/100-Sows14-ST5_[F1].seq
- File S1. The raw sequences of the SSU rRNA gene of Blastocystis spp. used for phylogenetic analysis/101-Sows15-ST5_[F1].seq
- File S1. The raw sequences of the SSU rRNA gene of Blastocystis spp. used for phylogenetic analysis/102-Sows16- ST1_[F1].seq
- File S1. The raw sequences of the SSU rRNA gene of Blastocystis spp. used for phylogenetic analysis/103-Sows17-ST5_[F1].seq
- File S1. The raw sequences of the SSU rRNA gene of Blastocystis spp. used for phylogenetic analysis/104-Sows18-ST5_[F1].seq
- File S1. The raw sequences of the SSU rRNA gene of Blastocystis spp. used for phylogenetic analysis/105-Sows19-ST5_[F1].seq
- File S1. The raw sequences of the SSU rRNA gene of Blastocystis spp. used for phylogenetic analysis/106-Sows20-ST5_[F1].seq
- File S1. The raw sequences of the SSU rRNA gene of Blastocystis spp. used for phylogenetic analysis/11-Suckling11-ST5_[F1].seq
- File S1. The raw sequences of the SSU rRNA gene of Blastocystis spp. used for phylogenetic analysis/12-Suckling12-ST5_[F1].seq
- File S1. The raw sequences of the SSU rRNA gene of Blastocystis spp. used for phylogenetic analysis/13-Suckling13-ST5_[F1].seq
- File S1. The raw sequences of the SSU rRNA gene of Blastocystis spp. used for phylogenetic analysis/14-Suckling14-ST5_[F1].seq
- File S1. The raw sequences of the SSU rRNA gene of Blastocystis spp. used for phylogenetic analysis/15-Suckling15-ST5_[F1].seq
- File S1. The raw sequences of the SSU rRNA gene of Blastocystis spp. used for phylogenetic analysis/16-Suckling16 ST1_[F1].seq
- File S1. The raw sequences of the SSU rRNA gene of Blastocystis spp. used for phylogenetic analysis/17-Suckling17-ST5_[F1].seq
- File S1. The raw sequences of the SSU rRNA gene of Blastocystis spp. used for phylogenetic analysis/18-Suckling18-ST5_[F1].seq
- File S1. The raw sequences of the SSU rRNA gene of Blastocystis spp. used for phylogenetic analysis/19-Suckling19-ST5_[F1].seq
- File S1. The raw sequences of the SSU rRNA gene of Blastocystis spp. used for phylogenetic analysis/2-Suckling2-ST5_SSU-R.seq
- File S1. The raw sequences of the SSU rRNA gene of Blastocystis spp. used for phylogenetic analysis/20-Suckling20-ST5_[F1].seq
- File S1. The raw sequences of the SSU rRNA gene of Blastocystis spp. used for phylogenetic analysis/21-Suckling21-ST5_[F1].seq
- File S1. The raw sequences of the SSU rRNA gene of Blastocystis spp. used for phylogenetic analysis/22-Suckling22-ST5_[F1].seq
- File S1. The raw sequences of the SSU rRNA gene of Blastocystis spp. used for phylogenetic analysis/23-Suckling23-ST5_[F1].seq
- File S1. The raw sequences of the SSU rRNA gene of Blastocystis spp. used for phylogenetic analysis/24-Suckling24-ST5_[F1].seq
- File S1. The raw sequences of the SSU rRNA gene of Blastocystis spp. used for phylogenetic analysis/25-Suckling25-ST5_[F1].seq
- File S1. The raw sequences of the SSU rRNA gene of Blastocystis spp. used for phylogenetic analysis/26-Weaned1-ST5_[F1].seq
- File S1. The raw sequences of the SSU rRNA gene of Blastocystis spp. used for phylogenetic analysis/27-Weaned2-ST5_[F1].seq
- File S1. The raw sequences of the SSU rRNA gene of Blastocystis spp. used for phylogenetic analysis/28-Weaned3-ST5_[F1].seq
- File S1. The raw sequences of the SSU rRNA gene of Blastocystis spp. used for phylogenetic analysis/29-Weaned4-ST5_[F1].seq
- File S1. The raw sequences of the SSU rRNA gene of Blastocystis spp. used for phylogenetic analysis/3-Suckling3-ST5_[F1].seq
- File S1. The raw sequences of the SSU rRNA gene of Blastocystis spp. used for phylogenetic analysis/30-Weaned5-ST5_[F1].seq
- File S1. The raw sequences of the SSU rRNA gene of Blastocystis spp. used for phylogenetic analysis/31-Weaned6-ST5_[F1].seq
- File S1. The raw sequences of the SSU rRNA gene of Blastocystis spp. used for phylogenetic analysis/32-Weaned7-ST5_[F1].seq
- File S1. The raw sequences of the SSU rRNA gene of Blastocystis spp. used for phylogenetic analysis/33-Weaned8-ST5_[F1].seq
- File S1. The raw sequences of the SSU rRNA gene of Blastocystis spp. used for phylogenetic analysis/34-Weaned9-ST3_[F1].seq
- File S1. The raw sequences of the SSU rRNA gene of Blastocystis spp. used for phylogenetic analysis/35-Weaned10-ST3_[F1].seq
- File S1. The raw sequences of the SSU rRNA gene of Blastocystis spp. used for phylogenetic analysis/36-Weaned11-ST5_[F1].seq
- File S1. The raw sequences of the SSU rRNA gene of Blastocystis spp. used for phylogenetic analysis/37-Weaned12-ST5_[F1].seq
- File S1. The raw sequences of the SSU rRNA gene of Blastocystis spp. used for phylogenetic analysis/38-Weaned13-ST5_[F1].seq
- File S1. The raw sequences of the SSU rRNA gene of Blastocystis spp. used for phylogenetic analysis/39-Weaned14-ST5_[F1].seq
- File S1. The raw sequences of the SSU rRNA gene of Blastocystis spp. used for phylogenetic analysis/4-Suckling4-ST5_[F1].seq
- File S1. The raw sequences of the SSU rRNA gene of Blastocystis spp. used for phylogenetic analysis/40-Weaned15-ST5_[F1].seq
- File S1. The raw sequences of the SSU rRNA gene of Blastocystis spp. used for phylogenetic analysis/41-Weaned16-ST1_[F1].seq
- File S1. The raw sequences of the SSU rRNA gene of Blastocystis spp. used for phylogenetic analysis/42-Weaned17-ST5_[F1].seq
- File S1. The raw sequences of the SSU rRNA gene of Blastocystis spp. used for phylogenetic analysis/43-Weaned18-ST5_[F1].seq
- File S1. The raw sequences of the SSU rRNA gene of Blastocystis spp. used for phylogenetic analysis/44-Weaned19-ST1_[F1].seq
- File S1. The raw sequences of the SSU rRNA gene of Blastocystis spp. used for phylogenetic analysis/45-Weaned20-ST5_[F1].seq
- File S1. The raw sequences of the SSU rRNA gene of Blastocystis spp. used for phylogenetic analysis/46-Weaned21-ST5_[F1].seq
- File S1. The raw sequences of the SSU rRNA gene of Blastocystis spp. used for phylogenetic analysis/47-Weaned22-ST5_[F1].seq
- File S1. The raw sequences of the SSU rRNA gene of Blastocystis spp. used for phylogenetic analysis/48-Weaned23-ST1_[F1].seq
- File S1. The raw sequences of the SSU rRNA gene of Blastocystis spp. used for phylogenetic analysis/49-Weaned24-ST5_[F1].seq
- File S1. The raw sequences of the SSU rRNA gene of Blastocystis spp. used for phylogenetic analysis/5-Suckling5-ST5_[F1].seq
- File S1. The raw sequences of the SSU rRNA gene of Blastocystis spp. used for phylogenetic analysis/50-Weaned25-ST5_[F1].seq
- File S1. The raw sequences of the SSU rRNA gene of Blastocystis spp. used for phylogenetic analysis/51-Weaned26-ST5_[F1].seq
- File S1. The raw sequences of the SSU rRNA gene of Blastocystis spp. used for phylogenetic analysis/52-Weaned27-ST5_[F1].seq
- File S1. The raw sequences of the SSU rRNA gene of Blastocystis spp. used for phylogenetic analysis/53-Fatten1-ST5_[F1].seq
- File S1. The raw sequences of the SSU rRNA gene of Blastocystis spp. used for phylogenetic analysis/54-Fatten2-ST5_[F1].seq
- File S1. The raw sequences of the SSU rRNA gene of Blastocystis spp. used for phylogenetic analysis/55-Fatten3-ST5_[F1].seq
- File S1. The raw sequences of the SSU rRNA gene of Blastocystis spp. used for phylogenetic analysis/56-Fatten4-ST5_[F1].seq
- File S1. The raw sequences of the SSU rRNA gene of Blastocystis spp. used for phylogenetic analysis/57-Fatten5-ST5_[F1].seq
- File S1. The raw sequences of the SSU rRNA gene of Blastocystis spp. used for phylogenetic analysis/58-Fatten6-ST5_[F1].seq
- File S1. The raw sequences of the SSU rRNA gene of Blastocystis spp. used for phylogenetic analysis/59-Fatten7-ST5_[F1].seq
- File S1. The raw sequences of the SSU rRNA gene of Blastocystis spp. used for phylogenetic analysis/6-Suckling6-ST5_[F1].seq
- File S1. The raw sequences of the SSU rRNA gene of Blastocystis spp. used for phylogenetic analysis/60-Fatten8-ST5_[F1].seq
- File S1. The raw sequences of the SSU rRNA gene of Blastocystis spp. used for phylogenetic analysis/61-Fatten9-ST5_[F1].seq
- File S1. The raw sequences of the SSU rRNA gene of Blastocystis spp. used for phylogenetic analysis/62-Fatten10-ST5_[F1].seq
- File S1. The raw sequences of the SSU rRNA gene of Blastocystis spp. used for phylogenetic analysis/63-Fatten11-ST5_[F1].seq
- File S1. The raw sequences of the SSU rRNA gene of Blastocystis spp. used for phylogenetic analysis/64-Fatten12-ST5_[F1].seq
- File S1. The raw sequences of the SSU rRNA gene of Blastocystis spp. used for phylogenetic analysis/65-Fatten13-ST1_[F1].seq
- File S1. The raw sequences of the SSU rRNA gene of Blastocystis spp. used for phylogenetic analysis/66-Fatten14-ST5_[F1].seq
- File S1. The raw sequences of the SSU rRNA gene of Blastocystis spp. used for phylogenetic analysis/67-Fatten15-ST5_[F1].seq
- File S1. The raw sequences of the SSU rRNA gene of Blastocystis spp. used for phylogenetic analysis/68-Fatten16-ST3_[F1].seq
- File S1. The raw sequences of the SSU rRNA gene of Blastocystis spp. used for phylogenetic analysis/69-Fatten17-ST5_[F1].seq
- File S1. The raw sequences of the SSU rRNA gene of Blastocystis spp. used for phylogenetic analysis/7-Suckling7-ST5_[F1].seq
- File S1. The raw sequences of the SSU rRNA gene of Blastocystis spp. used for phylogenetic analysis/70-Fatten18-ST5_[F1].seq
- File S1. The raw sequences of the SSU rRNA gene of Blastocystis spp. used for phylogenetic analysis/71-Fatten19-ST5_[F1].seq
- File S1. The raw sequences of the SSU rRNA gene of Blastocystis spp. used for phylogenetic analysis/72-Fatten20-ST5_[F1].seq
- File S1. The raw sequences of the SSU rRNA gene of Blastocystis spp. used for phylogenetic analysis/73-Fatten21-ST5_[F1].seq
- File S1. The raw sequences of the SSU rRNA gene of Blastocystis spp. used for phylogenetic analysis/74-Fatten22-ST5_[F1].seq
- File S1. The raw sequences of the SSU rRNA gene of Blastocystis spp. used for phylogenetic analysis/75-Fatten23-ST5_[F1].seq
- File S1. The raw sequences of the SSU rRNA gene of Blastocystis spp. used for phylogenetic analysis/76-Fatten24-ST5_[F1].seq
- File S1. The raw sequences of the SSU rRNA gene of Blastocystis spp. used for phylogenetic analysis/77-Fatten25-ST5_[F1].seq
- File S1. The raw sequences of the SSU rRNA gene of Blastocystis spp. used for phylogenetic analysis/78-Fatten26-ST5_[F1].seq
- File S1. The raw sequences of the SSU rRNA gene of Blastocystis spp. used for phylogenetic analysis/79-Fatten27-ST5_[F1].seq
- File S1. The raw sequences of the SSU rRNA gene of Blastocystis spp. used for phylogenetic analysis/8-Suckling8-ST5_[F1].seq
- File S1. The raw sequences of the SSU rRNA gene of Blastocystis spp. used for phylogenetic analysis/80-Fatten28-ST5_[F1].seq
- File S1. The raw sequences of the SSU rRNA gene of Blastocystis spp. used for phylogenetic analysis/81-Fatten29-ST5_[F1].seq
- File S1. The raw sequences of the SSU rRNA gene of Blastocystis spp. used for phylogenetic analysis/82-Fatten30-ST5_[F1].seq
- File S1. The raw sequences of the SSU rRNA gene of Blastocystis spp. used for phylogenetic analysis/83-Fatten31-ST5_[F1].seq
- File S1. The raw sequences of the SSU rRNA gene of Blastocystis spp. used for phylogenetic analysis/84-Fatten32-ST5_[F1].seq
- File S1. The raw sequences of the SSU rRNA gene of Blastocystis spp. used for phylogenetic analysis/85-Fatten33-ST5_[F1].seq
- File S1. The raw sequences of the SSU rRNA gene of Blastocystis spp. used for phylogenetic analysis/86-Fatten34- ST3_[F1].seq
- File S1. The raw sequences of the SSU rRNA gene of Blastocystis spp. used for phylogenetic analysis/87-Sows1- ST1_[F1].seq
- File S1. The raw sequences of the SSU rRNA gene of Blastocystis spp. used for phylogenetic analysis/88-Sows2-ST5_[F1].seq
- File S1. The raw sequences of the SSU rRNA gene of Blastocystis spp. used for phylogenetic analysis/89-Sows3-ST5 _[F1].seq
- File S1. The raw sequences of the SSU rRNA gene of Blastocystis spp. used for phylogenetic analysis/9-Suckling9-ST5_[F1].seq
- File S1. The raw sequences of the SSU rRNA gene of Blastocystis spp. used for phylogenetic analysis/90-Sows4-ST5_[F1].seq
- File S1. The raw sequences of the SSU rRNA gene of Blastocystis spp. used for phylogenetic analysis/91-Sows5-ST5_[F1].seq
- File S1. The raw sequences of the SSU rRNA gene of Blastocystis spp. used for phylogenetic analysis/92-Sows6-ST5_[F1].seq
- File S1. The raw sequences of the SSU rRNA gene of Blastocystis spp. used for phylogenetic analysis/93-Sows7-ST5_[F1].seq
- File S1. The raw sequences of the SSU rRNA gene of Blastocystis spp. used for phylogenetic analysis/94-Sows8-ST5_[F1].seq
- File S1. The raw sequences of the SSU rRNA gene of Blastocystis spp. used for phylogenetic analysis/95-Sows9-ST5_[F1].seq
- File S1. The raw sequences of the SSU rRNA gene of Blastocystis spp. used for phylogenetic analysis/96-Sows10-ST1_[F1] .seq
- File S1. The raw sequences of the SSU rRNA gene of Blastocystis spp. used for phylogenetic analysis/97-Sows11-ST5_[F1].seq
- File S1. The raw sequences of the SSU rRNA gene of Blastocystis spp. used for phylogenetic analysis/98-Sows12-ST5_[F1].seq
- File S1. The raw sequences of the SSU rRNA gene of Blastocystis spp. used for phylogenetic analysis/99-Sows13-ST5_[F1].seq
- File S2. The raw sequences of the ITS gene of E. bieneusi used for phylogenetic analysis/
- File S2. The raw sequences of the ITS gene of E. bieneusi used for phylogenetic analysis/.sglock/
- File S2. The raw sequences of the ITS gene of E. bieneusi used for phylogenetic analysis/1-Suckling1-EbpC-_[ITSR]2.seq
- File S2. The raw sequences of the ITS gene of E. bieneusi used for phylogenetic analysis/10-Suckling10-EbpC_ITSR.seq
- File S2. The raw sequences of the ITS gene of E. bieneusi used for phylogenetic analysis/11-Suckling11-EbpC_ITSR.seq
- File S2. The raw sequences of the ITS gene of E. bieneusi used for phylogenetic analysis/12-Suckling12-EbpC_ITSR.seq
- File S2. The raw sequences of the ITS gene of E. bieneusi used for phylogenetic analysis/13-Weaned1-CHG23_ITSR.seq
- File S2. The raw sequences of the ITS gene of E. bieneusi used for phylogenetic analysis/14-Weaned2-EbpC_ITSR.seq
- File S2. The raw sequences of the ITS gene of E. bieneusi used for phylogenetic analysis/15-Weaned3-EbpC_ITSR.seq
- File S2. The raw sequences of the ITS gene of E. bieneusi used for phylogenetic analysis/16-Weaned4-CHG23-ITSR.seq
- File S2. The raw sequences of the ITS gene of E. bieneusi used for phylogenetic analysis/17-Weaned5-EbpC_ITSR.seq
- File S2. The raw sequences of the ITS gene of E. bieneusi used for phylogenetic analysis/18-Weaned6-EbpC_ITSR.seq
- File S2. The raw sequences of the ITS gene of E. bieneusi used for phylogenetic analysis/19-Weaned7-EbpC_ITSR.seq
- File S2. The raw sequences of the ITS gene of E. bieneusi used for phylogenetic analysis/2-Suckling2_EbpC_ITSR.seq
- File S2. The raw sequences of the ITS gene of E. bieneusi used for phylogenetic analysis/20-Weaned8-EbpC_ITSR.seq
- File S2. The raw sequences of the ITS gene of E. bieneusi used for phylogenetic analysis/21-Weaned9-CHG23_ITSR.seq
- File S2. The raw sequences of the ITS gene of E. bieneusi used for phylogenetic analysis/22-Weaned10-EbpC_ITSR.seq
- File S2. The raw sequences of the ITS gene of E. bieneusi used for phylogenetic analysis/23-Weaned11-EbpC_ITSR.seq
- File S2. The raw sequences of the ITS gene of E. bieneusi used for phylogenetic analysis/24-Weaned12-EbpC_ITSR.seq
- File S2. The raw sequences of the ITS gene of E. bieneusi used for phylogenetic analysis/25-Weaned13-EbpC_ITSR.seq
- File S2. The raw sequences of the ITS gene of E. bieneusi used for phylogenetic analysis/26-Weaned14-EbpC_ITSR.seq
- File S2. The raw sequences of the ITS gene of E. bieneusi used for phylogenetic analysis/27-Weaned15-EbpC_ITSR.seq
- File S2. The raw sequences of the ITS gene of E. bieneusi used for phylogenetic analysis/28-Weaned16-EbpC_ITSR.seq
- File S2. The raw sequences of the ITS gene of E. bieneusi used for phylogenetic analysis/29-Weaned17-EbpC_ITSR.seq
- File S2. The raw sequences of the ITS gene of E. bieneusi used for phylogenetic analysis/3-Suckling3_EbpC_ITSR.seq
- File S2. The raw sequences of the ITS gene of E. bieneusi used for phylogenetic analysis/30-Weaned18-EbpC_ITSR.seq
- File S2. The raw sequences of the ITS gene of E. bieneusi used for phylogenetic analysis/31-Weaned19-EbpC_ITSR.seq
- File S2. The raw sequences of the ITS gene of E. bieneusi used for phylogenetic analysis/32-Weaned20-EbpC_ITSR.seq
- File S2. The raw sequences of the ITS gene of E. bieneusi used for phylogenetic analysis/33-Weaned21-EbpC_ITSR.seq
- File S2. The raw sequences of the ITS gene of E. bieneusi used for phylogenetic analysis/34-Weaned22-EbpC_ITSR.seq
- File S2. The raw sequences of the ITS gene of E. bieneusi used for phylogenetic analysis/35-Fatten1-EbpC_ITSR.seq
- File S2. The raw sequences of the ITS gene of E. bieneusi used for phylogenetic analysis/36-Fatten2-EbpC_ITSR.seq
- File S2. The raw sequences of the ITS gene of E. bieneusi used for phylogenetic analysis/37-Fatten3-EbpC_ITSR.seq
- File S2. The raw sequences of the ITS gene of E. bieneusi used for phylogenetic analysis/38-Fatten4-EbpC_ITSR.seq
- File S2. The raw sequences of the ITS gene of E. bieneusi used for phylogenetic analysis/39-Fatten5-EbpC_ITSR.seq
- File S2. The raw sequences of the ITS gene of E. bieneusi used for phylogenetic analysis/4-Suckling4-CHG23_ITSR.seq
- File S2. The raw sequences of the ITS gene of E. bieneusi used for phylogenetic analysis/40-Fatten6-EbpC_ITSR.seq
- File S2. The raw sequences of the ITS gene of E. bieneusi used for phylogenetic analysis/41-Fatten7-EbpC_ITSR.seq
- File S2. The raw sequences of the ITS gene of E. bieneusi used for phylogenetic analysis/42-Fatten8-EbpC_ITSR.seq
- File S2. The raw sequences of the ITS gene of E. bieneusi used for phylogenetic analysis/43-Fatten9_EbpC_ITSR.seq
- File S2. The raw sequences of the ITS gene of E. bieneusi used for phylogenetic analysis/44-Fatten10-CHG23_ITSR.seq
- File S2. The raw sequences of the ITS gene of E. bieneusi used for phylogenetic analysis/45-Fatten11_EbpC_ITSR.seq
- File S2. The raw sequences of the ITS gene of E. bieneusi used for phylogenetic analysis/46-Fatten12-EbpC-ITSR.seq
- File S2. The raw sequences of the ITS gene of E. bieneusi used for phylogenetic analysis/47-Fatten13-EbpC_[ITSR]2.seq
- File S2. The raw sequences of the ITS gene of E. bieneusi used for phylogenetic analysis/48-Fatten14_EbpC-ITSR.seq
- File S2. The raw sequences of the ITS gene of E. bieneusi used for phylogenetic analysis/49-Fatten15-EbpC_ITSR.seq
- File S2. The raw sequences of the ITS gene of E. bieneusi used for phylogenetic analysis/5-Suckling5_EbpC-ITSR.seq
- File S2. The raw sequences of the ITS gene of E. bieneusi used for phylogenetic analysis/50-Fatten16-EbpC-ITSR.seq
- File S2. The raw sequences of the ITS gene of E. bieneusi used for phylogenetic analysis/51-Fatten17-EbpC_ITSR.seq
- File S2. The raw sequences of the ITS gene of E. bieneusi used for phylogenetic analysis/52-Fatten18-EbpC_ITSR.seq
- File S2. The raw sequences of the ITS gene of E. bieneusi used for phylogenetic analysis/53-Fatten19-EbpC_ITSR.seq
- File S2. The raw sequences of the ITS gene of E. bieneusi used for phylogenetic analysis/54-Fatten20-EbpC_ITSR.seq
- File S2. The raw sequences of the ITS gene of E. bieneusi used for phylogenetic analysis/55-Sows1-EbpC_ITSR.seq
- File S2. The raw sequences of the ITS gene of E. bieneusi used for phylogenetic analysis/56-Sows2-EbpC_ITSR.seq
- File S2. The raw sequences of the ITS gene of E. bieneusi used for phylogenetic analysis/57-Sows3-EbpC_ITSR.seq
- File S2. The raw sequences of the ITS gene of E. bieneusi used for phylogenetic analysis/6-Suckling6-EbpC-ITSR.seq
- File S2. The raw sequences of the ITS gene of E. bieneusi used for phylogenetic analysis/7-Suckling7-EbpC-ITSR.seq
- File S2. The raw sequences of the ITS gene of E. bieneusi used for phylogenetic analysis/8-Suckling8-EbpC_ITSR.seq
- File S2. The raw sequences of the ITS gene of E. bieneusi used for phylogenetic analysis/9-Suckling9-EbpC_ITSR.seq
