# Supplementary material for: Occurrence and Genotypic Identification of Blastocystis spp. and Enterocytozoon bieneusi in Bamaxiang Pigs in Bama Yao Autonomous County of Guangxi Province, China
Source: Animals (Basel). 2024 Nov 20;14(22):3344. doi: 10.3390/ani14223344 (PMC11591291; doi:10.3390/ani14223344)
Supplement: Supplementary file 1 [file animals-14-03344-s001.zip › File S1. The raw sequences of the SSU rRNA gene of Blastocystis spp. used for phylogenetic analysis/2-Suckling2-ST5_SSU-R.seq]

TCTCGCCCGGGGTTCGTTTCTTGATTATGAAACATCCTTGGTAAATGCTTTCGCACTAGTTCATCTTCCATAAATCCGAGAATTTCACCTCTAACTATTGAATATGAATACCCCCAACTGTTCCTTTTAATCTTGCTTTTATGAACAAACCAATTAAATCGACCATAAAAGCCTTTTAGTATTATTCCATGCTAATCTATTCAAGCAAATGCCTGCTTTGAACACTCTAATTTTCTCACAGTAAATGACCAATTCTTATTACAAATAAATTAATACCCATAATAATAAATTGGAGAGGGGAATCAATATATAATTGAATATTAAATTCATTATATACTTCATCCCACATTTCAACTACGAGCTTTTTAACTGCAACAACGTTAATATACGCTATTGGAGCTGGAATTACCGCGGCTGCTGGCACCAGACTTGCCCTCCAATTGTTTATCGATAACATTTGTACATTGTTCTCAATCCAATTGCAAAACTAAAAATTCCCCCTTGGGGATTAATGGCCCTAACCCCAACAG
